# Supplementary material for: Laser-Assisted Strategies for Alveolar Bone Preservation After Tooth Extraction: A Systematic Review and Meta-Analysis
Source: J Clin Med. 2026 Feb 12;15(4):1447. doi: 10.3390/jcm15041447 (PMC12942169; doi:10.3390/jcm15041447)
Supplement: Supplementary file 1 [file jcm-15-01447-s001.zip]

Archive with 1 entries (1 files):
- jcm-4119544-SI.pdf
